# Supplementary material for: Characterization of Hydrophilic Polymers as a Syringe Extrusion 3D Printing Material for Orodispersible Film
Source: Polymers (Basel). 2021 Oct 9;13(20):3454. doi: 10.3390/polym13203454 (PMC8540066; doi:10.3390/polym13203454)
Supplement: Supplementary file 1 [file polymers-13-03454-s001.zip]

Archive with 1 entries (1 files):
- polymers-1397196-supplementary.pdf
